# Supplementary material for: Two new species of Anatkina (Hemiptera, Cicadellidae, Cicadellinae) from China
Source: Zookeys. 2026 Mar 23;1273:307–18. doi: 10.3897/zookeys.1273.175505 (PMC13036462; doi:10.3897/zookeys.1273.175505)
Supplement: XML Treatment for Anatkina [file zookeys.1273.175505-treatment1.xml]

<!DOCTYPE tp:taxon-treatment
  PUBLIC "-//TaxonX//DTD Taxonomic Treatment Publishing DTD v0 20100105//EN" "tax-treatment-NSO.dtd">
<tp:taxon-treatment xmlns:tp="http://www.plazi.org/taxpub"><tp:treatment-meta><kwd-group><label>Taxon classification</label><kwd>
              <named-content content-type="kingdom">Animalia</named-content>
            </kwd><kwd>
              <named-content content-type="order">Hemiptera</named-content>
            </kwd><kwd>
              <named-content content-type="family">Cicadellidae</named-content>
            </kwd></kwd-group><mixed-citation publication-type="journal"><person-group><name><surname>Zhong</surname><given-names>Li-kun</given-names></name><name><surname>Jiang</surname><given-names>Yan</given-names></name><name><surname>Chen</surname><given-names>Xi</given-names></name><name><surname>Yang</surname><given-names>Mao-fa</given-names></name></person-group><article-title>Two new species of <italic><tp:taxon-name><tp:taxon-name-part taxon-name-part-type="genus" reg="Anatkina">Anatkina</tp:taxon-name-part></tp:taxon-name></italic> (<tp:taxon-name><tp:taxon-name-part taxon-name-part-type="order" reg="Hemiptera">Hemiptera</tp:taxon-name-part></tp:taxon-name>, <tp:taxon-name><tp:taxon-name-part taxon-name-part-type="tribe" reg="Cicadellidae">Cicadellidae</tp:taxon-name-part></tp:taxon-name>, <tp:taxon-name><tp:taxon-name-part taxon-name-part-type="tribe" reg="Cicadellinae">Cicadellinae</tp:taxon-name-part></tp:taxon-name>) from China</article-title><source>Zookeys</source><day>23</day><month>03</month><year>2026</year><volume>1273</volume><fpage>307</fpage><lpage>318</lpage><pub-id pub-id-type="doi">10.3897/zookeys.1273.175505</pub-id></mixed-citation></tp:treatment-meta><tp:nomenclature><label>Genus</label><tp:taxon-name><object-id xmlns:xlink="http://www.w3.org/1999/xlink" content-type="arpha" xlink:type="simple">58DBFDEC-61CC-5EEA-8265-8ACB7D04C52D</object-id>
                		<tp:taxon-name-part taxon-name-part-type="genus" reg="Anatkina">Anatkina</tp:taxon-name-part>
                	</tp:taxon-name><tp:taxon-authority>Young, 1986</tp:taxon-authority><tp:nomenclature-citation-list><tp:nomenclature-citation><tp:taxon-name>
                <tp:taxon-name-part taxon-name-part-type="genus" reg="Anatkina">Anatkina</tp:taxon-name-part>
              </tp:taxon-name><comment> Young, 1986: 39</comment></tp:nomenclature-citation></tp:nomenclature-citation-list></tp:nomenclature><tp:treatment-sec sec-type="Type species"><title>Type species.</title><p><italic><tp:taxon-name><tp:taxon-name-part taxon-name-part-type="genus" reg="Tettigonia">Tettigonia</tp:taxon-name-part> <tp:taxon-name-part taxon-name-part-type="species" reg="vespertinula">vespertinula</tp:taxon-name-part></tp:taxon-name></italic> Breddin, 1903.</p></tp:treatment-sec><tp:treatment-sec sec-type="Distribution"><title>Distribution.</title><p>Oriental.</p></tp:treatment-sec></tp:taxon-treatment>
