# Supplementary material for: Two new species of Anatkina (Hemiptera, Cicadellidae, Cicadellinae) from China
Source: Zookeys. 2026 Mar 23;1273:307–18. doi: 10.3897/zookeys.1273.175505 (PMC13036462; doi:10.3897/zookeys.1273.175505)
Supplement: XML Treatment for Anatkina tortuosa [file zookeys.1273.175505-treatment2.xml]

<!DOCTYPE tp:taxon-treatment
  PUBLIC "-//TaxonX//DTD Taxonomic Treatment Publishing DTD v0 20100105//EN" "tax-treatment-NSO.dtd">
<tp:taxon-treatment xmlns:tp="http://www.plazi.org/taxpub"><tp:treatment-meta><kwd-group><label>Taxon classification</label><kwd>
              <named-content content-type="kingdom">Animalia</named-content>
            </kwd><kwd>
              <named-content content-type="order">Hemiptera</named-content>
            </kwd><kwd>
              <named-content content-type="family">Cicadellidae</named-content>
            </kwd></kwd-group><mixed-citation publication-type="journal"><person-group><name><surname>Zhong</surname><given-names>Li-kun</given-names></name><name><surname>Jiang</surname><given-names>Yan</given-names></name><name><surname>Chen</surname><given-names>Xi</given-names></name><name><surname>Yang</surname><given-names>Mao-fa</given-names></name></person-group><article-title>Two new species of <italic><tp:taxon-name><tp:taxon-name-part taxon-name-part-type="genus" reg="Anatkina">Anatkina</tp:taxon-name-part></tp:taxon-name></italic> (<tp:taxon-name><tp:taxon-name-part taxon-name-part-type="order" reg="Hemiptera">Hemiptera</tp:taxon-name-part></tp:taxon-name>, <tp:taxon-name><tp:taxon-name-part taxon-name-part-type="tribe" reg="Cicadellidae">Cicadellidae</tp:taxon-name-part></tp:taxon-name>, <tp:taxon-name><tp:taxon-name-part taxon-name-part-type="tribe" reg="Cicadellinae">Cicadellinae</tp:taxon-name-part></tp:taxon-name>) from China</article-title><source>Zookeys</source><day>23</day><month>03</month><year>2026</year><volume>1273</volume><fpage>307</fpage><lpage>318</lpage><pub-id pub-id-type="doi">10.3897/zookeys.1273.175505</pub-id></mixed-citation></tp:treatment-meta><tp:nomenclature><tp:taxon-name><object-id xmlns:xlink="http://www.w3.org/1999/xlink" content-type="arpha" xlink:type="simple">DC9B5C6B-FC1F-5B28-B029-F8C8D22C3BC8</object-id>
                		<tp:taxon-name-part taxon-name-part-type="genus" reg="Anatkina">Anatkina</tp:taxon-name-part>  <tp:taxon-name-part taxon-name-part-type="species" reg="tortuosa">tortuosa</tp:taxon-name-part>
                	
                		<object-id xmlns:xlink="http://www.w3.org/1999/xlink" content-type="zoobank" xlink:type="simple">https://zoobank.org/F3629A0B-D949-42C5-B525-0E91CF732C77</object-id>
                	</tp:taxon-name><tp:taxon-authority>Zhong &amp; Yang</tp:taxon-authority><tp:taxon-status xmlns:xlink="http://www.w3.org/1999/xlink" xlink:type="simple">sp. nov.</tp:taxon-status><xref ref-type="fig" rid="F1">Figs 1A–D</xref><xref ref-type="fig" rid="F2">, 2A–F</xref></tp:nomenclature><tp:treatment-sec sec-type="Material examined"><title>Material examined.</title><p><bold><italic>Holotype</italic></bold>: • ♂, Motuo County, Xizang Autonomous Region, China, 18 August 2020, coll. Xian-Yi Wang.</p><fig id="F1" position="float" orientation="portrait"><object-id xmlns:xlink="http://www.w3.org/1999/xlink" content-type="doi" xlink:type="simple">10.3897/zookeys.1273.175505.figure1</object-id><object-id xmlns:xlink="http://www.w3.org/1999/xlink" content-type="arpha" xlink:type="simple">B092BC62-0E44-515D-ADDB-E41775B53A40</object-id><label>Figure 1.</label><caption><p>External morphology of <italic><tp:taxon-name><tp:taxon-name-part taxon-name-part-type="genus" reg="Anatkina">Anatkina</tp:taxon-name-part></tp:taxon-name> tortuosa</italic> Zhong &amp; Yang, sp. nov., male holotype. <bold>A</bold>. Habitus, dorsal view; <bold>B</bold>. Habitus, lateral view; <bold>C</bold>. Face, anterior view; <bold>D</bold>. Head and pronotum, dorsal view. Scale bars: 1000 μm.</p></caption><graphic xmlns:xlink="http://www.w3.org/1999/xlink" xlink:href="zookeys-1273-307_article-175505__-g001.jpg" id="oo_1568234.jpg" position="float" orientation="portrait" xlink:type="simple"><uri content-type="original_file" xlink:type="simple">https://binary.pensoft.net/fig/1568234</uri></graphic></fig><fig id="F2" position="float" orientation="portrait"><object-id xmlns:xlink="http://www.w3.org/1999/xlink" content-type="doi" xlink:type="simple">10.3897/zookeys.1273.175505.figure2</object-id><object-id xmlns:xlink="http://www.w3.org/1999/xlink" content-type="arpha" xlink:type="simple">FBDCC56B-FA4C-5A73-94BA-22090CFE4DF2</object-id><label>Figure 2.</label><caption><p>Male genitalia of <italic><tp:taxon-name><tp:taxon-name-part taxon-name-part-type="genus" reg="Anatkina">Anatkina</tp:taxon-name-part></tp:taxon-name> tortuosa</italic> Zhong &amp; Yang, sp. nov. <bold>A</bold>. Style; <bold>B</bold>. Connective; <bold>C</bold>. Aedeagus and paraphysis, ventral view; <bold>D</bold>. Pygofer and pygofer process, lateral view; <bold>E</bold>. Subgenital plate, ventral view; <bold>F</bold>. Aedeagus and paraphysis, lateral view. Scale bars: 200 μm.</p></caption><graphic xmlns:xlink="http://www.w3.org/1999/xlink" xlink:href="zookeys-1273-307_article-175505__-g002.jpg" id="oo_1568235.jpg" position="float" orientation="portrait" xlink:type="simple"><uri content-type="original_file" xlink:type="simple">https://binary.pensoft.net/fig/1568235</uri></graphic></fig></tp:treatment-sec><tp:treatment-sec sec-type="Description"><title>Description.</title><p>Length of male 9.6 mm.</p><p>Head and thorax orange-yellow in dorsal view. Face yellowish-white, frontoclypeus with large black macula on each side, anteclypeus ivory. Head vertex with two rhomboid black spots; crown bearing a large U-shaped black spot extending from the base to the ocelli, and three faint black maculae anterior to the ocelli. Ocelli, eyes and antennae gray. Pronotum exhibits paired medial black maculae against a densely punctate grey background. Scutellum with black spots bordering the anterior margin near each basal angle; apical angle grayish-white. Thoracic sternum black with ivory stripes, legs yellowish-white, tibiae of prothoracic legs, tarsi and pretarsi all black. Abdomen black in ventral view, sternites with posterior and lateral margins pale. Forewing shading from yellowish-white basally to light coral apically, with the membranous apex blackish-brown and bearing eight black markings: one spot at base, one longitudinal dagger-shaped stripe at median portion of clavus near posterior margin of forewing, two large spots near base and apex of clavus respectively, two large spots at one-third and two-thirds of corium, and a single stripe traverses the subapical forewing, crossing all apical cells and terminating at the first apical cell.</p><p>Head moderately produced, anterior margin broadly round, median length of crown 1/2 of interocular width, coronal suture distinct only at base of crown, ocelli located slightly behind imaginary line between anterior eye angles, lateral frontal sutures extending onto crown and attaining ocelli, frontoclypeus nearly flattened medially, muscle impressions distinct, transclypeal suture complete. Pronotum width equal to transocular width of head, anterior margin rounded, posterior margin shallowly concave medially, disk with minutely punctuate at median and posterior portion. Scutellum slightly convex behind transverse depression. Forewing with apical membrane distinct, base of second apical cell almost aligned with base of third.</p><p>Pygofer short, in lateral view with posterior margin subtruncate, surface with macrosetae on posterior margin. Pygofer process incurved, its apical one-third twisted and curved posterodorsally, falling short of the pygofer margin, apex acute. Subgenital plates slender, produced posteriorly farther than pygofer, abruptly narrowed on apical one-four portion and curved dorsad, apical half of surface with longitudinal uniseriate macrosetae medially and short microsetae. Aedeagus with preatrium curved posteroventrad and articulated with paraphyses, shaft slightly curved ventrally, extending posteriorly beyond apex of paraphyses, apex rounded. Paraphyses slender, with posterior one-third curved dorsally, apex corniculate projections. Connective broadly U-shaped. Style slender, apical portion abruptly narrowed, with hooked apex.</p></tp:treatment-sec><tp:treatment-sec sec-type="Distribution"><title>Distribution.</title><p>China (Xizang).</p></tp:treatment-sec><tp:treatment-sec sec-type="Etymology"><title>Etymology.</title><p>The specific epithet “tortuosa”, a Latin term meaning “twisted” or “convoluted”, directly characterizes the contorted morphology of the pygofer process.</p></tp:treatment-sec><tp:treatment-sec sec-type="Remarks"><title>Remarks.</title><p>This species is similar to <italic><tp:taxon-name><tp:taxon-name-part taxon-name-part-type="genus" reg="Anatkina">A.</tp:taxon-name-part> <tp:taxon-name-part taxon-name-part-type="species" reg="illustris">illustris</tp:taxon-name-part></tp:taxon-name></italic> (Distant, 1908), <italic><tp:taxon-name><tp:taxon-name-part taxon-name-part-type="genus" reg="Anatkina">A.</tp:taxon-name-part> <tp:taxon-name-part taxon-name-part-type="species" reg="incurvata">incurvata</tp:taxon-name-part></tp:taxon-name></italic> Kuoh, 1991, <italic><tp:taxon-name><tp:taxon-name-part taxon-name-part-type="genus" reg="Anatkina">A.</tp:taxon-name-part> <tp:taxon-name-part taxon-name-part-type="species" reg="nigriventris">nigriventris</tp:taxon-name-part></tp:taxon-name></italic> Li, 1992, <italic><tp:taxon-name><tp:taxon-name-part taxon-name-part-type="genus" reg="Anatkina">A.</tp:taxon-name-part> <tp:taxon-name-part taxon-name-part-type="species" reg="zhoui">zhoui</tp:taxon-name-part></tp:taxon-name></italic> Yang &amp; Li, 2001, <italic><tp:taxon-name><tp:taxon-name-part taxon-name-part-type="genus" reg="Anatkina">A.</tp:taxon-name-part> <tp:taxon-name-part taxon-name-part-type="species" reg="jianfengana">jianfengana</tp:taxon-name-part></tp:taxon-name></italic> Yang &amp; Li, 2001, and <italic><tp:taxon-name><tp:taxon-name-part taxon-name-part-type="genus" reg="Anatkina">A.</tp:taxon-name-part> <tp:taxon-name-part taxon-name-part-type="species" reg="leishanensis">leishanensis</tp:taxon-name-part></tp:taxon-name></italic> Yang, Meng &amp; Yu, 2015 in appearance, but differs from them by the following male genitalic characters: (1) pygofer process incurved, its apical one-third twisted and curved posterodorsally, (2) subgenital plates slender, produced posteriorly farther than pygofer, abruptly narrowed on apical one-four portion and curved dorsad, and (3) style slender, apical portion abruptly narrowed, with a hooked and acute apex.</p></tp:treatment-sec></tp:taxon-treatment>
