# Supplementary material for: Two new species of Anatkina (Hemiptera, Cicadellidae, Cicadellinae) from China
Source: Zookeys. 2026 Mar 23;1273:307–18. doi: 10.3897/zookeys.1273.175505 (PMC13036462; doi:10.3897/zookeys.1273.175505)
Supplement: XML Treatment for Anatkina maolanensis [file zookeys.1273.175505-treatment3.xml]

<!DOCTYPE tp:taxon-treatment
  PUBLIC "-//TaxonX//DTD Taxonomic Treatment Publishing DTD v0 20100105//EN" "tax-treatment-NSO.dtd">
<tp:taxon-treatment xmlns:tp="http://www.plazi.org/taxpub"><tp:treatment-meta><kwd-group><label>Taxon classification</label><kwd>
              <named-content content-type="kingdom">Animalia</named-content>
            </kwd><kwd>
              <named-content content-type="order">Hemiptera</named-content>
            </kwd><kwd>
              <named-content content-type="family">Cicadellidae</named-content>
            </kwd></kwd-group><mixed-citation publication-type="journal"><person-group><name><surname>Zhong</surname><given-names>Li-kun</given-names></name><name><surname>Jiang</surname><given-names>Yan</given-names></name><name><surname>Chen</surname><given-names>Xi</given-names></name><name><surname>Yang</surname><given-names>Mao-fa</given-names></name></person-group><article-title>Two new species of <italic><tp:taxon-name><tp:taxon-name-part taxon-name-part-type="genus" reg="Anatkina">Anatkina</tp:taxon-name-part></tp:taxon-name></italic> (<tp:taxon-name><tp:taxon-name-part taxon-name-part-type="order" reg="Hemiptera">Hemiptera</tp:taxon-name-part></tp:taxon-name>, <tp:taxon-name><tp:taxon-name-part taxon-name-part-type="tribe" reg="Cicadellidae">Cicadellidae</tp:taxon-name-part></tp:taxon-name>, <tp:taxon-name><tp:taxon-name-part taxon-name-part-type="tribe" reg="Cicadellinae">Cicadellinae</tp:taxon-name-part></tp:taxon-name>) from China</article-title><source>Zookeys</source><day>23</day><month>03</month><year>2026</year><volume>1273</volume><fpage>307</fpage><lpage>318</lpage><pub-id pub-id-type="doi">10.3897/zookeys.1273.175505</pub-id></mixed-citation></tp:treatment-meta><tp:nomenclature><tp:taxon-name><object-id xmlns:xlink="http://www.w3.org/1999/xlink" content-type="arpha" xlink:type="simple">64587F65-F6A5-54CA-9156-6F584D6C0486</object-id>
                		<tp:taxon-name-part taxon-name-part-type="genus" reg="Anatkina">Anatkina</tp:taxon-name-part>  <tp:taxon-name-part taxon-name-part-type="species" reg="maolanensis">maolanensis</tp:taxon-name-part>
                	
                		<object-id xmlns:xlink="http://www.w3.org/1999/xlink" content-type="zoobank" xlink:type="simple">https://zoobank.org/4018A3E3-CDC0-46CB-B524-C322CCB12E65</object-id>
                	</tp:taxon-name><tp:taxon-authority>Zhong &amp; Yang</tp:taxon-authority><tp:taxon-status xmlns:xlink="http://www.w3.org/1999/xlink" xlink:type="simple">sp. nov.</tp:taxon-status><xref ref-type="fig" rid="F3">Figs 3A–D</xref><xref ref-type="fig" rid="F4">, 4A–F</xref></tp:nomenclature><tp:treatment-sec sec-type="Material examined"><title>Material examined.</title><p><bold><italic>Holotype</italic></bold>: • ♂, Maolan National Nature Reserve, Guizhou, China, 13 April 2019, coll. Yan Jiang.</p><fig id="F3" position="float" orientation="portrait"><object-id xmlns:xlink="http://www.w3.org/1999/xlink" content-type="doi" xlink:type="simple">10.3897/zookeys.1273.175505.figure3</object-id><object-id xmlns:xlink="http://www.w3.org/1999/xlink" content-type="arpha" xlink:type="simple">C6CBA5E2-3B6E-5050-8041-B2CD80B7ACB4</object-id><label>Figure 3.</label><caption><p>External morphology of <italic><tp:taxon-name><tp:taxon-name-part taxon-name-part-type="genus" reg="Anatkina">Anatkina</tp:taxon-name-part></tp:taxon-name> maolanensis</italic> Zhong &amp; Yang, sp. nov., male holotype. <bold>A</bold>. Habitus, dorsal view; <bold>B</bold>. Habitus, lateral view; <bold>C</bold>. Face, anterior view; <bold>D</bold>. Head and pronotum, dorsal view. Scale bars: 1000 μm.</p></caption><graphic xmlns:xlink="http://www.w3.org/1999/xlink" xlink:href="zookeys-1273-307_article-175505__-g003.jpg" id="oo_1568236.jpg" position="float" orientation="portrait" xlink:type="simple"><uri content-type="original_file" xlink:type="simple">https://binary.pensoft.net/fig/1568236</uri></graphic></fig><fig id="F4" position="float" orientation="portrait"><object-id xmlns:xlink="http://www.w3.org/1999/xlink" content-type="doi" xlink:type="simple">10.3897/zookeys.1273.175505.figure4</object-id><object-id xmlns:xlink="http://www.w3.org/1999/xlink" content-type="arpha" xlink:type="simple">A177BB45-E0C0-5CEA-9867-E1342CDB2C7A</object-id><label>Figure 4.</label><caption><p>Male genitalia of <italic><tp:taxon-name><tp:taxon-name-part taxon-name-part-type="genus" reg="Anatkina">Anatkina</tp:taxon-name-part></tp:taxon-name> maolanensis</italic> Zhong &amp; Yang, sp. nov. <bold>A</bold>. Style; <bold>B</bold>. Connective; <bold>C</bold>. Aedeagus and paraphysis, ventral view; <bold>D</bold>. Pygofer and pygofer process, lateral view; <bold>E</bold>. Subgenital plate, ventral view; <bold>F</bold>. Aedeagus and paraphysis, lateral view. Scale bars: 200 μm.</p></caption><graphic xmlns:xlink="http://www.w3.org/1999/xlink" xlink:href="zookeys-1273-307_article-175505__-g004.jpg" id="oo_1568237.jpg" position="float" orientation="portrait" xlink:type="simple"><uri content-type="original_file" xlink:type="simple">https://binary.pensoft.net/fig/1568237</uri></graphic></fig></tp:treatment-sec><tp:treatment-sec sec-type="Description"><title>Description.</title><p>Length of male 10.8 mm.</p><p>Head and thorax yellowish-white in dorsal view. Face yellowish-white, frontoclypeus with large black macula on each side, anteclypeus ivory. Head vertex with one elliptical black spot. Crown with a large bipartite black macula anteromedially between the ocelli. Ocelli, inner margin of eyes, antennae and pronotum yellowish-brown. Scutellum with paired anterolateral black spot near the basal angles and an apical black spot. Thoracic sternum black with ivory stripes, legs yellowish-white, femora, tibiae and tarsi apex black. Abdomen black in ventral view, sternites with posterior and lateral margins pale. Forewing yellowish-brown in dorsal view, clavus with a large black macula basally and a small black macula apically.</p><p>Head prominently produced, anterior margin broadly round, median length of crown 2/3 of interocular width, ocelli located slightly front imaginary line between anterior eye angles, lateral frontal sutures extending onto crown and attaining ocelli. Frontoclypeus slightly convex medially, muscle impressions distinct, transclypeal suture complete. Pronotum broader than head, anterior margin rounded, posterior margin wavy and concave medially, disk with minutely punctuate at median portion. Scutellum slightly convex behind transverse depression. Forewing with apical membrane indistinct, base of second apical cell slightly more proximal than base of third.</p><p>Pygofer produced, in lateral view with posterior margin roundly convex, surface with macrosetae on posterior margin. Pygofer process extending posteriorly farther than pygofer apical margin, apical one-fifth portion bent posteroventrally and with acute apex, dorsal margin with minute denticles subapically. Subgenital plates short, progressively narrower toward apical portion, apical portion one-fourth dorsally curved, surface with longitudinal uniseriate macrosetae and few short microsetae on inner posterolateral margin, apical spine. Aedeagus with preatrium curved posteroventrad, articulating with paraphyses, shaft extending posteriorly beyond apex of paraphyses. Paraphyses slender, in lateral view bent dorsally at middle, apex corniculate projections laterally on both sides. Connective V-shaped. Style almost straight, curved apically, apex rounded.</p></tp:treatment-sec><tp:treatment-sec sec-type="Distribution"><title>Distribution.</title><p>China (Guizhou).</p></tp:treatment-sec><tp:treatment-sec sec-type="Etymology"><title>Etymology.</title><p>The new species name refers to the type locality, the Maolan National Nature Reserve.</p></tp:treatment-sec><tp:treatment-sec sec-type="Remarks"><title>Remarks.</title><p>This species is similar to <italic><tp:taxon-name><tp:taxon-name-part taxon-name-part-type="genus" reg="Anatkina">A.</tp:taxon-name-part> <tp:taxon-name-part taxon-name-part-type="species" reg="zuoi">zuoi</tp:taxon-name-part></tp:taxon-name></italic> Yang &amp; Zhang, 2000, <italic><tp:taxon-name><tp:taxon-name-part taxon-name-part-type="genus" reg="Anatkina">A.</tp:taxon-name-part> <tp:taxon-name-part taxon-name-part-type="species" reg="nigrilega">nigrilega</tp:taxon-name-part></tp:taxon-name></italic> Yang, Meng &amp; Li, 2017 in appearance, but it is unambiguously distinguished in the male by the following diagnostic characteristics, (1) forewings yellowish-brown in dorsal view, clavus with paired large black maculae basally and apically, and (2) pygofer process extending posteriorly farther than apical margin of pygofer, apical one-fifth bent posteroventrally and acute apex, dorsal margin with minute denticles subapically.</p><sec sec-type="Key to Chinese species of Anatkina Young, 1986 (updated from Yang et al. 2017)" id="sec5"><title>Key to Chinese species of <italic><tp:taxon-name><tp:taxon-name-part taxon-name-part-type="genus" reg="Anatkina">Anatkina</tp:taxon-name-part></tp:taxon-name></italic> Young, 1986 (updated from Yang et al. 2017)</title><table-wrap content-type="key" position="anchor" orientation="portrait"><table><tbody><tr><td rowspan="1" colspan="1">1</td><td rowspan="1" colspan="1">Forewing completely black</td><td rowspan="1" colspan="1">
                      <bold><italic><tp:taxon-name><tp:taxon-name-part taxon-name-part-type="genus" reg="Anatkina">A.</tp:taxon-name-part> <tp:taxon-name-part taxon-name-part-type="species" reg="candidipes">candidipes</tp:taxon-name-part></tp:taxon-name></italic> (Walker)</bold>
                    </td></tr><tr><td rowspan="1" colspan="1">–</td><td rowspan="1" colspan="1">Forewing not black, or incompletely black</td><td rowspan="1" colspan="1">
                      <bold>2</bold>
                    </td></tr><tr><td rowspan="1" colspan="1">2</td><td rowspan="1" colspan="1">Pronotum unicolorous, without distinct spots or stripes</td><td rowspan="1" colspan="1">
                      <bold>3</bold>
                    </td></tr><tr><td rowspan="1" colspan="1">–</td><td rowspan="1" colspan="1">Pronotum with distinct spots or stripes</td><td rowspan="1" colspan="1">
                      <bold>12</bold>
                    </td></tr><tr><td rowspan="1" colspan="1">3</td><td rowspan="1" colspan="1">Pronotum black</td><td rowspan="1" colspan="1">
                      <bold>4</bold>
                    </td></tr><tr><td rowspan="1" colspan="1">–</td><td rowspan="1" colspan="1">Pronotum not black</td><td rowspan="1" colspan="1">
                      <bold>7</bold>
                    </td></tr><tr><td rowspan="1" colspan="1">4</td><td rowspan="1" colspan="1">Forewing with two distinct red longitudinal stripes, aedeagal shaft with preapical portion wing-shaped produced laterally, apex aviform in ventral view</td><td rowspan="1" colspan="1">
                      <bold><italic><tp:taxon-name><tp:taxon-name-part taxon-name-part-type="genus" reg="Anatkina">A.</tp:taxon-name-part> <tp:taxon-name-part taxon-name-part-type="species" reg="alata">alata</tp:taxon-name-part></tp:taxon-name></italic> Yang, Meng &amp; Yu</bold>
                    </td></tr><tr><td rowspan="1" colspan="1">–</td><td rowspan="1" colspan="1">Forewing with large red, yellow, or orange area, but not two red longitudinal stripes, aedeagal shaft without processes</td><td rowspan="1" colspan="1">
                      <bold>5</bold>
                    </td></tr><tr><td rowspan="1" colspan="1">5</td><td rowspan="1" colspan="1">Forewing large region red, occupying 3/4 length, with one large median black spot; male subgenital plates long triangular, straight, tips sharpened</td><td rowspan="1" colspan="1">
                      <bold><italic><tp:taxon-name><tp:taxon-name-part taxon-name-part-type="genus" reg="Anatkina">A.</tp:taxon-name-part> <tp:taxon-name-part taxon-name-part-type="species" reg="mediana">mediana</tp:taxon-name-part></tp:taxon-name></italic> Kuoh</bold>
                    </td></tr><tr><td rowspan="1" colspan="1">–</td><td rowspan="1" colspan="1">Forewing large region red, yellow-brown or orange-yellow, occupying only 1/2 length, without black spot; male subgenital plates curved dorsad, tips blunt</td><td rowspan="1" colspan="1">
                      <bold>6</bold>
                    </td></tr><tr><td rowspan="1" colspan="1">6</td><td rowspan="1" colspan="1">Both sides of head with one pale yellow small spot; face pale yellow, only basal margin and two sides of clypeus black; male pygofer process with two long spine-like processes, connective U-shaped</td><td rowspan="1" colspan="1">
                      <bold><italic><tp:taxon-name><tp:taxon-name-part taxon-name-part-type="genus" reg="Anatkina">A.</tp:taxon-name-part> <tp:taxon-name-part taxon-name-part-type="species" reg="zhangi">zhangi</tp:taxon-name-part></tp:taxon-name></italic> Yang, Meng &amp; Yu</bold>
                    </td></tr><tr><td rowspan="1" colspan="1">–</td><td rowspan="1" colspan="1">Both sides of head without pale yellow spot; face pale yellow, basal margin, apical margin and two sides of clypeus and basal margin of clypellus black; male pygofer process with only one spine-like process, connective V-shaped</td><td rowspan="1" colspan="1">
                      <bold><italic><tp:taxon-name><tp:taxon-name-part taxon-name-part-type="genus" reg="Anatkina">A.</tp:taxon-name-part> <tp:taxon-name-part taxon-name-part-type="species" reg="polycolora">polycolora</tp:taxon-name-part></tp:taxon-name></italic> Yang (part)</bold>
                    </td></tr><tr><td rowspan="1" colspan="1">7</td><td rowspan="1" colspan="1">Forewing with one longitudinal red stripe in middle</td><td rowspan="1" colspan="1">
                      <bold><italic><tp:taxon-name><tp:taxon-name-part taxon-name-part-type="genus" reg="Anatkina">A.</tp:taxon-name-part> <tp:taxon-name-part taxon-name-part-type="species" reg="rufistriata">rufistriata</tp:taxon-name-part></tp:taxon-name></italic> Yang &amp; Li</bold>
                    </td></tr><tr><td rowspan="1" colspan="1">–</td><td rowspan="1" colspan="1">Forewing without red stripe</td><td rowspan="1" colspan="1">
                      <bold>8</bold>
                    </td></tr><tr><td rowspan="1" colspan="1">8</td><td rowspan="1" colspan="1">Head with large black spot in middle</td><td rowspan="1" colspan="1">
                      <bold>9</bold>
                    </td></tr><tr><td rowspan="1" colspan="1">–</td><td rowspan="1" colspan="1">Head without large black spot in middle</td><td rowspan="1" colspan="1">
                      <bold>11</bold>
                    </td></tr><tr><td rowspan="1" colspan="1">9</td><td rowspan="1" colspan="1">Crown vertex without black spot, face with U-shaped broad black band centrally</td><td rowspan="1" colspan="1">
                      <bold><italic><tp:taxon-name><tp:taxon-name-part taxon-name-part-type="genus" reg="Anatkina">A.</tp:taxon-name-part> <tp:taxon-name-part taxon-name-part-type="species" reg="zuoi">zuoi</tp:taxon-name-part></tp:taxon-name></italic> Yang &amp; Zhang</bold>
                    </td></tr><tr><td rowspan="1" colspan="1">–</td><td rowspan="1" colspan="1">Crown vertex with black spot</td><td rowspan="1" colspan="1">
                      <bold>10</bold>
                    </td></tr><tr><td rowspan="1" colspan="1">10</td><td rowspan="1" colspan="1">Crown vertex with two black spot, face without any stripe</td><td rowspan="1" colspan="1">
                      <bold><italic><tp:taxon-name><tp:taxon-name-part taxon-name-part-type="genus" reg="Anatkina">A.</tp:taxon-name-part> <tp:taxon-name-part taxon-name-part-type="species" reg="yingjiangana">yingjiangana</tp:taxon-name-part></tp:taxon-name></italic> Yang &amp; Li</bold>
                    </td></tr><tr><td rowspan="1" colspan="1">–</td><td rowspan="1" colspan="1">Crown vertex with one black spot, frontoclypeus with large black macula on each side</td><td rowspan="1" colspan="1"><bold><italic><tp:taxon-name><tp:taxon-name-part taxon-name-part-type="genus" reg="Anatkina">A.</tp:taxon-name-part> <tp:taxon-name-part taxon-name-part-type="species" reg="maolanensis">maolanensis</tp:taxon-name-part></tp:taxon-name></italic> Zhong &amp; Yang, sp. nov</bold>.</td></tr><tr><td rowspan="1" colspan="1">11</td><td rowspan="1" colspan="1">Male pygofer with a large triangular denticle subapically; aedeagus curved hook-like apically, extending distinctly beyond apex of paraphysis while equal in length to it; mid-dorsal surface of paraphysis bearing a flanged connection to aedeagus, with a minute denticle on lateral margin of apical projection</td><td rowspan="1" colspan="1">
                      <bold><italic><tp:taxon-name><tp:taxon-name-part taxon-name-part-type="genus" reg="Anatkina">A.</tp:taxon-name-part> <tp:taxon-name-part taxon-name-part-type="species" reg="motuoensis">motuoensis</tp:taxon-name-part></tp:taxon-name></italic> Yang, Meng &amp; Li</bold>
                    </td></tr><tr><td rowspan="1" colspan="1">–</td><td rowspan="1" colspan="1">Male pygofer without triangular denticle subapically; aedeagus curved but not hook-shaped apically, posteriorly equal in length to the paraphysis while distinctly shorter than the latter overall; mid-dorsal surface of paraphysis lacking articulated connection to aedeagus, apical projection with smooth lateral margin devoid of denticles</td><td rowspan="1" colspan="1">
                      <bold><italic><tp:taxon-name><tp:taxon-name-part taxon-name-part-type="genus" reg="Anatkina">A.</tp:taxon-name-part> <tp:taxon-name-part taxon-name-part-type="species" reg="vespertinula">vespertinula</tp:taxon-name-part></tp:taxon-name></italic> (Breddin)</bold>
                    </td></tr><tr><td rowspan="1" colspan="1">12</td><td rowspan="1" colspan="1">Head and pronotum dark brown with pale yellow or yellow-brown irregular spots</td><td rowspan="1" colspan="1">
                      <bold>13</bold>
                    </td></tr><tr><td rowspan="1" colspan="1">–</td><td rowspan="1" colspan="1">Head and pronotum not colored as above</td><td rowspan="1" colspan="1">
                      <bold>18</bold>
                    </td></tr><tr><td rowspan="1" colspan="1">13</td><td rowspan="1" colspan="1">Style with finger-like process centrally; paraphyses with tridentate lobe apically</td><td rowspan="1" colspan="1">
                      <bold><italic><tp:taxon-name><tp:taxon-name-part taxon-name-part-type="genus" reg="Anatkina">A.</tp:taxon-name-part> <tp:taxon-name-part taxon-name-part-type="species" reg="insessa">insessa</tp:taxon-name-part></tp:taxon-name></italic> Young</bold>
                    </td></tr><tr><td rowspan="1" colspan="1">–</td><td rowspan="1" colspan="1">Style without process centrally; paraphyses without dentate lobe apically, tip sharpened or blunt</td><td rowspan="1" colspan="1">
                      <bold>14</bold>
                    </td></tr><tr><td rowspan="1" colspan="1">14</td><td rowspan="1" colspan="1">Aedeagus distinctly longer than paraphyses, median portion of aedeagal shaft with lateral angular process</td><td rowspan="1" colspan="1">
                      <bold><italic><tp:taxon-name><tp:taxon-name-part taxon-name-part-type="genus" reg="Anatkina">A.</tp:taxon-name-part> <tp:taxon-name-part taxon-name-part-type="species" reg="horishana">horishana</tp:taxon-name-part></tp:taxon-name></italic> (Matsumura)</bold>
                    </td></tr><tr><td rowspan="1" colspan="1">–</td><td rowspan="1" colspan="1">Aedeagus shorter or as long as paraphyses, median portion of aedeagal shaft without lateral process</td><td rowspan="1" colspan="1">
                      <bold>15</bold>
                    </td></tr><tr><td rowspan="1" colspan="1">15</td><td rowspan="1" colspan="1">Aedeagal shaft distinctly longer than preatrium, surface smooth without serration; pygofer process with slender median process</td><td rowspan="1" colspan="1">
                      <bold><italic><tp:taxon-name><tp:taxon-name-part taxon-name-part-type="genus" reg="Anatkina">A.</tp:taxon-name-part> <tp:taxon-name-part taxon-name-part-type="species" reg="jocosa">jocosa</tp:taxon-name-part></tp:taxon-name></italic> (Walker)</bold>
                    </td></tr><tr><td rowspan="1" colspan="1">–</td><td rowspan="1" colspan="1">Aedeagal shaft as long as or shorter than preatrium, surface serrate; pygofer process without long process in middle</td><td rowspan="1" colspan="1">
                      <bold>16</bold>
                    </td></tr><tr><td rowspan="1" colspan="1">16</td><td rowspan="1" colspan="1">Tip of pygofer process not hooked, with short projection subapically</td><td rowspan="1" colspan="1">
                      <bold><italic><tp:taxon-name><tp:taxon-name-part taxon-name-part-type="genus" reg="Anatkina">A.</tp:taxon-name-part> <tp:taxon-name-part taxon-name-part-type="species" reg="infecta">infecta</tp:taxon-name-part></tp:taxon-name></italic> (Distant)</bold>
                    </td></tr><tr><td rowspan="1" colspan="1">–</td><td rowspan="1" colspan="1">Tip of pygofer process hooked, without projection subapically</td><td rowspan="1" colspan="1">
                      <bold>17</bold>
                    </td></tr><tr><td rowspan="1" colspan="1">17</td><td rowspan="1" colspan="1">Aedeagal shaft straight, pygofer process with reverse hooked process dorsoapically</td><td rowspan="1" colspan="1">
                      <bold><italic><tp:taxon-name><tp:taxon-name-part taxon-name-part-type="genus" reg="Anatkina">A.</tp:taxon-name-part> <tp:taxon-name-part taxon-name-part-type="species" reg="harpaga">harpaga</tp:taxon-name-part></tp:taxon-name></italic> Yang &amp; Li</bold>
                    </td></tr><tr><td rowspan="1" colspan="1">–</td><td rowspan="1" colspan="1">Aedeagal shaft curved, pygofer process angled apically, and twisted dorsad</td><td rowspan="1" colspan="1">
                      <bold><italic><tp:taxon-name><tp:taxon-name-part taxon-name-part-type="genus" reg="Anatkina">A.</tp:taxon-name-part> <tp:taxon-name-part taxon-name-part-type="species" reg="attenuata">attenuata</tp:taxon-name-part></tp:taxon-name></italic> (Walker)</bold>
                    </td></tr><tr><td rowspan="1" colspan="1">18</td><td rowspan="1" colspan="1">Forewing with distinct longitudinal red stripes</td><td rowspan="1" colspan="1">
                      <bold>19</bold>
                    </td></tr><tr><td rowspan="1" colspan="1">–</td><td rowspan="1" colspan="1">Forewing without red stripes</td><td rowspan="1" colspan="1">
                      <bold>22</bold>
                    </td></tr><tr><td rowspan="1" colspan="1">19</td><td rowspan="1" colspan="1">Crown with four red spots located on line between ocelli</td><td rowspan="1" colspan="1">
                      <bold>20</bold>
                    </td></tr><tr><td rowspan="1" colspan="1">–</td><td rowspan="1" colspan="1">Crown without red spots</td><td rowspan="1" colspan="1">
                      <bold>21</bold>
                    </td></tr><tr><td rowspan="1" colspan="1">20</td><td rowspan="1" colspan="1">Pronotum with five red longitudinal stripes; thorax and abdomen ventrally yellowish-white. Male pygofer bearing a long semicircular process at apex of ventral margin; pygofer process short, distinctly not reaching apex of pygofer. Aedeagal shaft slightly curved dorsad at midlength, terminating acutely</td><td rowspan="1" colspan="1">
                      <bold><italic><tp:taxon-name><tp:taxon-name-part taxon-name-part-type="genus" reg="Anatkina">A.</tp:taxon-name-part> <tp:taxon-name-part taxon-name-part-type="species" reg="hopponis">hopponis</tp:taxon-name-part></tp:taxon-name></italic> (Matsumura)</bold>
                    </td></tr><tr><td rowspan="1" colspan="1">–</td><td rowspan="1" colspan="1">Pronotum with three red longitudinal stripes; thorax and abdomen ventrally blackish-brown. Male pygofer bearing only a small inverted denticle at apex of ventral margin; pygofer process long, slightly extending beyond apex of pygofer. Aedeagal shaft gradually curving ventrad, terminating obtusely</td><td rowspan="1" colspan="1">
                      <bold><italic><tp:taxon-name><tp:taxon-name-part taxon-name-part-type="genus" reg="Anatkina">A.</tp:taxon-name-part> <tp:taxon-name-part taxon-name-part-type="species" reg="taiwanana">taiwanana</tp:taxon-name-part></tp:taxon-name></italic> Yang, Meng &amp; Li</bold>
                    </td></tr><tr><td rowspan="1" colspan="1">21</td><td rowspan="1" colspan="1">Pronotum with arched transverse red band on central part, forewing with three longitudinal red stripes</td><td rowspan="1" colspan="1">
                      <bold><italic><tp:taxon-name><tp:taxon-name-part taxon-name-part-type="genus" reg="Anatkina">A.</tp:taxon-name-part> <tp:taxon-name-part taxon-name-part-type="species" reg="wufengana">wufengana</tp:taxon-name-part></tp:taxon-name></italic> Yang &amp; Du</bold>
                    </td></tr><tr><td rowspan="1" colspan="1">–</td><td rowspan="1" colspan="1">Pronotum without red band, forewing with two longitudinal red stripes</td><td rowspan="1" colspan="1">
                      <bold><italic><tp:taxon-name><tp:taxon-name-part taxon-name-part-type="genus" reg="Anatkina">A.</tp:taxon-name-part> <tp:taxon-name-part taxon-name-part-type="species" reg="bistriata">bistriata</tp:taxon-name-part></tp:taxon-name></italic> Yang &amp; Li</bold>
                    </td></tr><tr><td rowspan="1" colspan="1">22</td><td rowspan="1" colspan="1">Forewing with distinct spots</td><td rowspan="1" colspan="1">
                      <bold>23</bold>
                    </td></tr><tr><td rowspan="1" colspan="1">–</td><td rowspan="1" colspan="1">Forewing without distinct spots</td><td rowspan="1" colspan="1">
                      <bold>35</bold>
                    </td></tr><tr><td rowspan="1" colspan="1">23</td><td rowspan="1" colspan="1">Forewing spots black</td><td rowspan="1" colspan="1">
                      <bold>24</bold>
                    </td></tr><tr><td rowspan="1" colspan="1">–</td><td rowspan="1" colspan="1">Forewing spots red, yellow, blue, pink etc., but not black</td><td rowspan="1" colspan="1">
                      <bold>33</bold>
                    </td></tr><tr><td rowspan="1" colspan="1">24</td><td rowspan="1" colspan="1">Forewing with two black spots</td><td rowspan="1" colspan="1">
                      <bold>25</bold>
                    </td></tr><tr><td rowspan="1" colspan="1">–</td><td rowspan="1" colspan="1">Forewing with more than two black spots</td><td rowspan="1" colspan="1">
                      <bold>26</bold>
                    </td></tr><tr><td rowspan="1" colspan="1">25</td><td rowspan="1" colspan="1">Crown bearing a black spot centrally at basal margin; scutellum with a black spot at apex</td><td rowspan="1" colspan="1">
                      <bold><italic><tp:taxon-name><tp:taxon-name-part taxon-name-part-type="genus" reg="Anatkina">A.</tp:taxon-name-part> <tp:taxon-name-part taxon-name-part-type="species" reg="illustris">illustris</tp:taxon-name-part></tp:taxon-name></italic> (Distant) (part)</bold>
                    </td></tr><tr><td rowspan="1" colspan="1">–</td><td rowspan="1" colspan="1">Crown with a U-shaped black spot extending from basal margin to ocelli; three faint black spots distributed anterior to ocelli; scutellum lacking black spot at apex</td><td rowspan="1" colspan="1"><bold><italic><tp:taxon-name><tp:taxon-name-part taxon-name-part-type="genus" reg="Anatkina">A.</tp:taxon-name-part> <tp:taxon-name-part taxon-name-part-type="species" reg="tortuosa">tortuosa</tp:taxon-name-part></tp:taxon-name></italic> Zhong &amp; Yang, sp. nov</bold>.</td></tr><tr><td rowspan="1" colspan="1">26</td><td rowspan="1" colspan="1">Pronotum with three black spots</td><td rowspan="1" colspan="1">
                      <bold>27</bold>
                    </td></tr><tr><td rowspan="1" colspan="1">–</td><td rowspan="1" colspan="1">Pronotum with more than three black spots</td><td rowspan="1" colspan="1">
                      <bold>28</bold>
                    </td></tr><tr><td rowspan="1" colspan="1">27</td><td rowspan="1" colspan="1">Spots on pronotum arranged in triangle, anterior one small, posterior two big and of equal size</td><td rowspan="1" colspan="1">
                      <bold><italic><tp:taxon-name><tp:taxon-name-part taxon-name-part-type="genus" reg="Anatkina">A.</tp:taxon-name-part> <tp:taxon-name-part taxon-name-part-type="species" reg="leishanensis">leishanensis</tp:taxon-name-part></tp:taxon-name></italic> Yang, Meng &amp; Yu</bold>
                    </td></tr><tr><td rowspan="1" colspan="1">–</td><td rowspan="1" colspan="1">Spots on pronotum arranged horizontally, middle one bigger than lateral ones</td><td rowspan="1" colspan="1">
                      <bold><italic><tp:taxon-name><tp:taxon-name-part taxon-name-part-type="genus" reg="Anatkina">A.</tp:taxon-name-part> <tp:taxon-name-part taxon-name-part-type="species" reg="billingsi">billingsi</tp:taxon-name-part></tp:taxon-name></italic> Young</bold>
                    </td></tr><tr><td rowspan="1" colspan="1">28</td><td rowspan="1" colspan="1">Caudal margin of male pygofer straight or concave slightly, tip of pygofer process forked into two branches, one short, and another long</td><td rowspan="1" colspan="1">
                      <bold><italic><tp:taxon-name><tp:taxon-name-part taxon-name-part-type="genus" reg="Anatkina">A.</tp:taxon-name-part> <tp:taxon-name-part taxon-name-part-type="species" reg="nigriventris">nigriventris</tp:taxon-name-part></tp:taxon-name></italic> Li</bold>
                    </td></tr><tr><td rowspan="1" colspan="1">–</td><td rowspan="1" colspan="1">Caudal margin of male pygofer round, tip of pygofer process not furcated</td><td rowspan="1" colspan="1">
                      <bold>29</bold>
                    </td></tr><tr><td rowspan="1" colspan="1">29</td><td rowspan="1" colspan="1">Male pygofer process short, not reaching caudal margin of pygofer; subgenital plate with basal 2/3 semicircular</td><td rowspan="1" colspan="1">
                      <bold><italic><tp:taxon-name><tp:taxon-name-part taxon-name-part-type="genus" reg="Anatkina">A.</tp:taxon-name-part> <tp:taxon-name-part taxon-name-part-type="species" reg="jianfengana">jianfengana</tp:taxon-name-part></tp:taxon-name></italic> Yang &amp; Li</bold>
                    </td></tr><tr><td rowspan="1" colspan="1">–</td><td rowspan="1" colspan="1">Male pygofer process long, reaching even beyond caudal margin of pygofer; subgenital plate not semicircular basally</td><td rowspan="1" colspan="1">
                      <bold>30</bold>
                    </td></tr><tr><td rowspan="1" colspan="1">30</td><td rowspan="1" colspan="1">Male pygofer process without process dorsally in middle</td><td rowspan="1" colspan="1">
                      <bold><italic><tp:taxon-name><tp:taxon-name-part taxon-name-part-type="genus" reg="Anatkina">A.</tp:taxon-name-part> <tp:taxon-name-part taxon-name-part-type="species" reg="incurvata">incurvata</tp:taxon-name-part></tp:taxon-name></italic> Kuoh</bold>
                    </td></tr><tr><td rowspan="1" colspan="1">–</td><td rowspan="1" colspan="1">Male pygofer process with process dorsally in middle, surface of process serrated</td><td rowspan="1" colspan="1">
                      <bold>31</bold>
                    </td></tr><tr><td rowspan="1" colspan="1">31</td><td rowspan="1" colspan="1">Male pygofer process slender, sinuated more than once, tip brush-like, just reaching caudal margin of pygofer</td><td rowspan="1" colspan="1">
                      <bold><italic><tp:taxon-name><tp:taxon-name-part taxon-name-part-type="genus" reg="Anatkina">A.</tp:taxon-name-part> <tp:taxon-name-part taxon-name-part-type="species" reg="assamensis">assamensis</tp:taxon-name-part></tp:taxon-name></italic> (Distant) (part)</bold>
                    </td></tr><tr><td rowspan="1" colspan="1">–</td><td rowspan="1" colspan="1">Male pygofer process bent only at midlength, apex acuminate and non-penicillate, distinctly extending beyond apex of pygofer in lateral view</td><td rowspan="1" colspan="1">
                      <bold>32</bold>
                    </td></tr><tr><td rowspan="1" colspan="1">32</td><td rowspan="1" colspan="1">Head and thorax dorsally ochraceous-brown; pronotum with black spots often expanded into black stripes. Male pygofer process bearing a short median projection, devoid of triangular lamellate process beneath it; aedeagus sinuate at distal half, style apex snake-head shaped</td><td rowspan="1" colspan="1">
                      <bold><italic><tp:taxon-name><tp:taxon-name-part taxon-name-part-type="genus" reg="Anatkina">A.</tp:taxon-name-part> <tp:taxon-name-part taxon-name-part-type="species" reg="zhoui">zhoui</tp:taxon-name-part></tp:taxon-name></italic> Yang &amp; Li</bold>
                    </td></tr><tr><td rowspan="1" colspan="1">–</td><td rowspan="1" colspan="1">Head and thorax dorsally orange-red; pronotum with black spots never expanded into stripes. Male pygofer process bearing a long median projection, with a triangular lamellate process beneath it; aedeagal shaft only slightly curved dorsad at midlength, style apex not snake-head shaped</td><td rowspan="1" colspan="1">
                      <bold><italic><tp:taxon-name><tp:taxon-name-part taxon-name-part-type="genus" reg="Anatkina">A.</tp:taxon-name-part> <tp:taxon-name-part taxon-name-part-type="species" reg="biprocessa">biprocessa</tp:taxon-name-part></tp:taxon-name></italic> Yang, Meng &amp; Li</bold>
                    </td></tr><tr><td rowspan="1" colspan="1">33</td><td rowspan="1" colspan="1">Forewing cream yellow, with five red spots</td><td rowspan="1" colspan="1">
                      <bold><italic><tp:taxon-name><tp:taxon-name-part taxon-name-part-type="genus" reg="Anatkina">A.</tp:taxon-name-part> <tp:taxon-name-part taxon-name-part-type="species" reg="rubromaculata">rubromaculata</tp:taxon-name-part></tp:taxon-name></italic> Kuoh &amp; Zhang</bold>
                    </td></tr><tr><td rowspan="1" colspan="1">–</td><td rowspan="1" colspan="1">Forewing red, marked with yellow, blue or pink stripes, with less than five red spots</td><td rowspan="1" colspan="1">
                      <bold>34</bold>
                    </td></tr><tr><td rowspan="1" colspan="1">34</td><td rowspan="1" colspan="1">Forewing with three spots, two yellow and one pink</td><td rowspan="1" colspan="1">
                      <bold><italic><tp:taxon-name><tp:taxon-name-part taxon-name-part-type="genus" reg="Anatkina">A.</tp:taxon-name-part> <tp:taxon-name-part taxon-name-part-type="species" reg="xanthomacula">xanthomacula</tp:taxon-name-part></tp:taxon-name></italic> Kuoh</bold>
                    </td></tr><tr><td rowspan="1" colspan="1">–</td><td rowspan="1" colspan="1">Forewing with two spots, one blue-white and one pink</td><td rowspan="1" colspan="1">
                      <bold><italic><tp:taxon-name><tp:taxon-name-part taxon-name-part-type="genus" reg="Anatkina">A.</tp:taxon-name-part> <tp:taxon-name-part taxon-name-part-type="species" reg="livimacula">livimacula</tp:taxon-name-part></tp:taxon-name></italic> Yang &amp; Li</bold>
                    </td></tr><tr><td rowspan="1" colspan="1">35</td><td rowspan="1" colspan="1">Corium of forewing with one black longitudinal stripe</td><td rowspan="1" colspan="1">
                      <bold>36</bold>
                    </td></tr><tr><td rowspan="1" colspan="1">–</td><td rowspan="1" colspan="1">Corium of forewing without black longitudinal stripe</td><td rowspan="1" colspan="1">
                      <bold>37</bold>
                    </td></tr><tr><td rowspan="1" colspan="1">36</td><td rowspan="1" colspan="1">Scutellum black behind transverse depression; forewing red with one longitudinal black stripe</td><td rowspan="1" colspan="1">
                      <bold><italic><tp:taxon-name><tp:taxon-name-part taxon-name-part-type="genus" reg="Anatkina">A.</tp:taxon-name-part> <tp:taxon-name-part taxon-name-part-type="species" reg="polycolora">polycolora</tp:taxon-name-part></tp:taxon-name></italic> Yang (part)</bold>
                    </td></tr><tr><td rowspan="1" colspan="1">–</td><td rowspan="1" colspan="1">Scutellum yellow-brown behind transverse depression; forewing yellow-brown with two longitudinal black stripes</td><td rowspan="1" colspan="1">
                      <bold><italic><tp:taxon-name><tp:taxon-name-part taxon-name-part-type="genus" reg="Anatkina">A.</tp:taxon-name-part> <tp:taxon-name-part taxon-name-part-type="species" reg="inflammata">inflammata</tp:taxon-name-part></tp:taxon-name></italic> (Distant)</bold>
                    </td></tr><tr><td rowspan="1" colspan="1">37</td><td rowspan="1" colspan="1">Frontoclypeus with a U-shaped black mark at medioapical portion</td><td rowspan="1" colspan="1">
                      <bold>38</bold>
                    </td></tr><tr><td rowspan="1" colspan="1">–</td><td rowspan="1" colspan="1">Frontoclypeus bearing only a pair of black spots laterally at medioapical portion, devoid of U-shaped connection</td><td rowspan="1" colspan="1">
                      <bold>40</bold>
                    </td></tr><tr><td rowspan="1" colspan="1">38</td><td rowspan="1" colspan="1">Pronotum black, anterior margin orange-yellow; pygofer process furcated apically</td><td rowspan="1" colspan="1">
                      <bold><italic><tp:taxon-name><tp:taxon-name-part taxon-name-part-type="genus" reg="Anatkina">A.</tp:taxon-name-part> <tp:taxon-name-part taxon-name-part-type="species" reg="rubipennis">rubipennis</tp:taxon-name-part></tp:taxon-name></italic> Yang &amp; Li</bold>
                    </td></tr><tr><td rowspan="1" colspan="1">–</td><td rowspan="1" colspan="1">Pronotum orange-yellow with black spots or short stripes; pygofer process not furcated apically</td><td rowspan="1" colspan="1">
                      <bold>39</bold>
                    </td></tr><tr><td rowspan="1" colspan="1">39</td><td rowspan="1" colspan="1">Forewing yellow-brown; pronotum with six black spots arranged in two rows, anterior row two and posterior four, lateral margin carmine</td><td rowspan="1" colspan="1">
                      <bold><italic><tp:taxon-name><tp:taxon-name-part taxon-name-part-type="genus" reg="Anatkina">A.</tp:taxon-name-part> <tp:taxon-name-part taxon-name-part-type="species" reg="assamensis">assamensis</tp:taxon-name-part></tp:taxon-name></italic> (Distant) (part)</bold>
                    </td></tr><tr><td rowspan="1" colspan="1">–</td><td rowspan="1" colspan="1">Forewing red; pronotum with four transverse black spots arranged in two rows, two anterior and two posterior</td><td rowspan="1" colspan="1">
                      <bold><italic><tp:taxon-name><tp:taxon-name-part taxon-name-part-type="genus" reg="Anatkina">A.</tp:taxon-name-part> <tp:taxon-name-part taxon-name-part-type="species" reg="fumosa">fumosa</tp:taxon-name-part></tp:taxon-name></italic> Kuoh &amp; Zhang</bold>
                    </td></tr><tr><td rowspan="1" colspan="1">40</td><td rowspan="1" colspan="1">Crown with a pair of black spots at anterior margin; pronotum bearing two black spots on posterior half; frontoclypeus yellowish-white without any dark marks; legs not entirely black</td><td rowspan="1" colspan="1">
                      <bold><italic><tp:taxon-name><tp:taxon-name-part taxon-name-part-type="genus" reg="Anatkina">A.</tp:taxon-name-part> <tp:taxon-name-part taxon-name-part-type="species" reg="illustris">illustris</tp:taxon-name-part></tp:taxon-name></italic> (Distant) (part)</bold>
                    </td></tr><tr><td rowspan="1" colspan="1">–</td><td rowspan="1" colspan="1">Crown with a single black spot at anterior margin; pronotum bearing two black spots on anterior half; frontoclypeus with an arrowhead-shaped black mark apically; legs entirely black</td><td rowspan="1" colspan="1">
                      <bold><italic><tp:taxon-name><tp:taxon-name-part taxon-name-part-type="genus" reg="Anatkina">A.</tp:taxon-name-part> <tp:taxon-name-part taxon-name-part-type="species" reg="nigrilega">nigrilega</tp:taxon-name-part></tp:taxon-name></italic> Yang, Meng &amp; Li</bold>
                    </td></tr></tbody></table></table-wrap></sec></tp:treatment-sec></tp:taxon-treatment>
